# Supplementary material for: Intelligent Staging Performance of Diabetic Retinopathy Based on Fundus Fluorescein Angiography Images with Different Angiographic Phases
Source: Bioengineering (Basel). 2026 Jul 10;13(7):791. doi: 10.3390/bioengineering13070791 (PMC13404394; doi:10.3390/bioengineering13070791)
Supplement: Supplementary file 1 [file bioengineering-13-00791-s001.zip]

Archive with 1 entries (1 files):
- bioengineering-4366962-supplementary.pdf
